# Supplementary material for: Genomics and transcriptomics reveal new molecular mechanism of vibriosis resistance in fish
Source: Front Immunol. 2022 Sep 29;13:974604. doi: 10.3389/fimmu.2022.974604 (PMC9592550; doi:10.3389/fimmu.2022.974604)
Supplement: Supplementary file 1 [file Table_1.xlsx]

## Sheet: S1
Supplementary Table S1. Summary of the SNPs in 182 C. semilaevis.
Category	Number of SNPs
Stop gain	328														328
Stop loss	39														39
Synonymous	131463														131463
Non-synonymous	51901														51901
Intronic	1417529														1417529
Splicing	445														445
upstream/downstream	9050														9050
Intergenic	2142956														1838617
Unknown	15254
ts	2311622														3449372
tv	1457343
ts/tv	1.586
Total	3768965

## Sheet: S2
Supplementary Table S2. Top 10 enriched KEGG pathway for the selected genes identified by different methods
Method	KEGG pathway	ID	Input number	Background number	P-Value	Corrected P-Value	KEGG_ID/KO
XP-CLR	Melanogenesis	dre04916	23	137	0.00981889	0.631342	dre:553700|dre:437022|dre:557353|dre:445208|dre:563147|dre:30369|dre:60632|dre:114833|dre:562064|dre:562619|dre:393953|dre:30412|dre:751644|dre:564064|dre:30370|dre:100001532|dre:368217|dre:563724|dre:323630|dre:557384|dre:353221|dre:353221|dre:561941|
	Calcium signaling pathway	dre04020	38	263	0.010334	0.631342	dre:406529|dre:569038|dre:561350|dre:557353|dre:386856|dre:493613|dre:566845|dre:445208|dre:563147|dre:100002038|dre:100331465|dre:100037315|dre:114550|dre:562064|dre:555443|dre:393953|dre:58082|dre:100149388|dre:564064|dre:565669|dre:568512|dre:569528|dre:100001532|dre:368217|dre:563724|dre:560561|dre:563567|dre:387297|dre:100038774|dre:562640|dre:337489|dre:557259|dre:559201|dre:100007677|dre:3…
	Tight junction	dre04530	27	174	0.013153	0.631342	dre:406493|dre:474349|dre:407981|dre:368619|dre:445478|dre:30428|dre:100001136|dre:560400|dre:334015|dre:336839|dre:407620|dre:793143|dre:386711|dre:393953|dre:337084|dre:445478|dre:445070|dre:563799|dre:252845|dre:100329282|dre:327263|dre:724017|dre:100124652|dre:252845|dre:407620|dre:368415|dre:406493|
	Phagosome	dre04145	25	164	0.0197537	0.711134	dre:386787|dre:368615|dre:335983|dre:558942|dre:322811|dre:100286774|dre:415163|dre:406303|dre:558942|dre:100286774|dre:558552|dre:100286774|dre:558942|dre:554130|dre:573122|dre:573122|dre:324985|dre:334175|dre:368907|dre:558942|dre:445164|dre:100536533|dre:286779|dre:321453|dre:100286774|
	Glycosaminoglycan degradation	dre00531	6	24	0.0393911	0.966153	dre:100538007|dre:323613|dre:100330444|dre:571441|dre:567720|dre:100538007|
	Vascular smooth muscle contraction	dre04270	21	143	0.0416847	0.966153	dre:337226|dre:114550|dre:571031|dre:557353|dre:561941|dre:406493|dre:493613|dre:566845|dre:557259|dre:562619|dre:550420|dre:563147|dre:393953|dre:100001532|dre:368217|dre:796753|dre:563724|dre:317747|dre:406493|dre:564064|dre:100149388|
	Gap junction	dre04540	19	128	0.0469658	0.966153	dre:445164|dre:557353|dre:386856|dre:100149388|dre:493613|dre:564064|dre:562619|dre:335983|dre:550420|dre:573122|dre:393953|dre:558552|dre:573122|dre:386856|dre:563724|dre:100001532|dre:561941|dre:406303|dre:563147|
	Alanine, aspartate and glutamate metabolism	dre00250	8	41	0.0555575	0.973544	dre:572027|dre:79378|dre:436603|dre:373092|dre:799963|dre:266992|dre:566165|dre:378441|
	Phosphatidylinositol signaling system	dre04070	14	90	0.0608606	0.973544	dre:792527|dre:565122|dre:100149388|dre:337489|dre:565669|dre:564750|dre:555443|dre:555899|dre:100330514|dre:100001532|dre:368217|dre:323588|dre:393953|dre:368415|
	Glycerophospholipid metabolism	dre00564	14	97	0.0932102	0.973544	dre:393421|dre:751628|dre:565122|dre:558422|dre:558422|dre:558422|dre:555330|dre:559124|dre:767699|dre:558422|dre:553683|dre:393931|dre:100002812|dre:393931|
Fst	Lysine degradation	dre00310	12	65	0.00735118	0.590264	dre:565862|dre:560793|dre:768131|dre:100331309|dre:445290|dre:556535|dre:751629|dre:564552|dre:559945|dre:566825|dre:794199|dre:563799|
	Notch signaling pathway	dre04330	11	58	0.00849301	0.590264	dre:30131|dre:561503|dre:493633|dre:561503|dre:386772|dre:561503|dre:101886283|dre:561503|dre:140423|dre:30141|dre:561503|
	Lysosome	dre04142	18	144	0.0366744	0.97618	dre:798361|dre:436692|dre:337572|dre:100538007|dre:678623|dre:450022|dre:541519|dre:100332784|dre:100538007|dre:406511|dre:368911|dre:566506|dre:406318|dre:393398|dre:100329505|dre:192340|dre:406645|dre:553423|
	Alanine, aspartate and glutamate metabolism	dre00250	7	41	0.0497486	0.97618	dre:406330|dre:567861|dre:799963|dre:266992|dre:566165|dre:336473|dre:378441|
	Glyoxylate and dicarboxylate metabolism	dre00630	6	33	0.0537169	0.97618	dre:445290|dre:100144628|dre:566165|dre:336473|dre:405806|dre:402985|
	Mucin type O-Glycan biosynthesis	dre00512	5	27	0.0712529	0.97618	dre:503760|dre:557675|dre:797549|dre:337131|dre:559736|
	Phagosome	dre04145	18	164	0.0912715	0.97618	dre:386787|dre:393398|dre:337572|dre:327204|dre:368907|dre:57934|dre:573122|dre:554130|dre:335983|dre:57934|dre:335983|dre:403014|dre:556103|dre:406303|dre:393386|dre:406303|dre:393154|dre:393902|
	PPAR signaling pathway	dre03320	9	68	0.0914402	0.97618	dre:171478|dre:555308|dre:557037|dre:393831|dre:334529|dre:560000|dre:555578|dre:431754|dre:30708|
	Biosynthesis of unsaturated fatty acids	dre01040	4	22	0.106788	0.97618	dre:431754|dre:550422|dre:447878|dre:326954|
	Linoleic acid metabolism	dre00591	4	23	0.118744	0.97618	dre:100034406|dre:399485|dre:553969|dre:100034406|
log2(θπ ratio)	Phosphatidylinositol signaling system	dre04070	18	90	0.00375283	0.517891	dre:553629|dre:557176|dre:541511|dre:569040|dre:564750|dre:565669|dre:337489|dre:100330514|dre:555443|dre:100003514|dre:394161|dre:553380|dre:322720|dre:394174|dre:447840|dre:100002015|dre:641571|dre:100536469|
	RIG-I-like receptor signaling pathway	dre04622	12	59	0.0146233	0.776458	dre:793926|dre:541530|dre:393144|dre:564295|dre:564295|dre:561108|dre:393650|dre:563560|dre:559568|dre:449731|dre:567460|dre:30681|
	Melanogenesis	dre04916	21	137	0.023973	0.776458	dre:562064|dre:557353|dre:30701|dre:114833|dre:557384|dre:571825|dre:30369|dre:564064|dre:100149082|dre:100003514|dre:406853|dre:563181|dre:100148840|dre:30701|dre:567746|dre:100149082|dre:100333538|dre:30523|dre:30442|dre:30364|dre:566841|
	Glycerophospholipid metabolism	dre00564	16	97	0.0268195	0.776458	dre:569053|dre:393509|dre:571738|dre:570720|dre:450016|dre:678522|dre:555330|dre:571738|dre:394161|dre:553380|dre:100002015|dre:558437|dre:555969|dre:550327|dre:100536469|dre:406734|
	RNA polymerase	dre03020	7	29	0.0281325	0.776458	dre:393257|dre:402856|dre:553733|dre:325603|dre:436588|dre:445170|dre:100000978|
	Cytosolic DNA-sensing pathway	dre04623	8	39	0.0404917	0.796139	dre:393257|dre:541530|dre:567460|dre:57933|dre:393650|dre:563560|dre:445170|dre:100000978|
	Inositol phosphate metabolism	dre00562	12	71	0.0441704	0.796139	dre:553629|dre:569040|dre:541511|dre:564750|dre:565669|dre:337489|dre:555443|dre:100330514|dre:322720|dre:394174|dre:447840|dre:641571|
	One carbon pool by folate	dre00670	5	19	0.046153	0.796139	dre:100144628|dre:557552|dre:81882|dre:101886265|dre:58141|
	mTOR signaling pathway	dre04150	12	74	0.0555323	0.851495	dre:557176|dre:792689|dre:406349|dre:100149794|dre:378866|dre:563560|dre:561835|dre:100003514|dre:550537|dre:378972|dre:566559|dre:394174|
	Gap junction	dre04540	18	128	0.0643376	0.887858	dre:557353|dre:573122|dre:558248|dre:394005|dre:564064|dre:336681|dre:335983|dre:406533|dre:100003514|dre:563181|dre:550420|dre:393664|dre:406533|dre:100333538|dre:406303|dre:100125912|dre:571825|dre:554127|

## Sheet: S3
Supplementary Table S3. The selected genes commonly identified by XP-CLR, Fst and nucleotide diversity (π)
#CHR	Gene_description
chr11	Plexin-A1
chr11	Protein-glutamine gamma-glutamyltransferase 2
chr11	V-set and transmembrane domain-containing protein 2-like protein
chr11	Intermediate filament protein ON3
chr11	Keratin, type II cytoskeletal 8
chr11	Uncharacterized protein KIAA1328
chr11	Tubulin polyglutamylase complex subunit 2
chr11	Aquaporin-7
chr11	Retinol dehydrogenase 11
chr11	Nucleolar protein 56
chr11	Cadherin-4
chr11	Transforming acidic coiled-coil-containing protein 1
chr11	Angiogenic factor with G patch and FHA domains 1
chr11	Neuron-specific protein family member 1
chr11	Syntaxin-18
chr11	Transcription factor SOX-13
chr11	Carbohydrate sulfotransferase 15
chr11	Kelch domain-containing protein 8A
chr11	Solute carrier family 41 member 1
chr11	Coiled-coil domain-containing protein 48
chr11	Centrosomal protein of 70 kDa
chr11	Ethanolamine kinase 1
chr11	Zinc finger and BTB domain-containing protein 49
chr11	Cell growth-regulating nucleolar protein
chr11	Transmembrane protein 128
chr11	Otopetrin-1
chr11	D(1B) dopamine receptor
chr11	3-oxoacyl-[acyl-carrier-protein] reductase FabG
chr11	Microphthalmia-associated transcription factor
chr11	Ephrin type-B receptor 2
chr11	Leucine-rich repeat-containing protein 38
chr11	Cleavage stimulation factor subunit 1
chr11	p53 and DNA damage-regulated protein 1
chr11	Lysine-specific demethylase PHF2
chr11	Homeobox protein BarH-like 1
chr11	Protein tyrosine phosphatase domain-containing protein 1
chr11	Serine/threonine-protein kinase 35
chr11	Potassium voltage-gated channel subfamily A member 2
chr11	Potassium voltage-gated channel subfamily A member 10
chr11	Apoptosis facilitator Bcl-2-like protein 14
chr11	60S acidic ribosomal protein P2
chr11	Adenosine receptor A1
chr11	Tubby-related protein 1
chr11	Transcriptional enhancer factor TEF-5
chr11	sphingomyelin phosphodiesterase 2
chr11	Plakophilin-1
chr11	Troponin T, cardiac muscle isoforms
chr11	Troponin I, slow skeletal muscle
chr11	Cysteine and glycine-rich protein 2
chr11	Neuron navigator 1
chr11	Myosin-binding protein H
chr11	Synaptotagmin-1
chr11	Immunoglobulin-like and fibronectin type III domain-containing protein 1
chr11	Metabotropic glutamate receptor 4
chr13	Protein cordon-bleu
chr14	Collagen alpha-1(X) chain
chr14	Receptor-type tyrosine-protein phosphatase-like N
chr14	Leucine-rich repeat transmembrane neuronal protein 4
chr14	Protein turtle homolog A
chr14	UPF0414 transmembrane protein C20orf30 homolog
chr14	Alpha-1A adrenergic receptor
chr14	Dihydropyrimidinase-related protein 2
chr14	BCL2/adenovirus E1B 19 kDa protein-interacting protein 3-like
chr14	Serine/threonine-protein phosphatase 2A 55 kDa regulatory subunit B alpha isoform
chr14	Gelsolin
chr14	Erythrocyte band 7 integral membrane protein
chr14	Neurobeachin-like protein 1
chr14	ATP synthase subunit beta, mitochondrial
chr14	Collagen alpha-1(XXVIII) chain
chr14	Kelch repeat and BTB domain-containing protein 10
chr14	Heparan-sulfate 6-O-sulfotransferase 3
chr14	Zinc finger SWIM domain-containing protein 6 (Fragment)
chr14	Vesicle-associated membrane protein 2
chr14	Heterogeneous nuclear ribonucleoprotein D0
chr14	Enolase-phosphatase E1
chr14	Protein transport protein Sec31A
chr14	Junction-mediating and -regulatory protein
chr14	Betaine--homocysteine S-methyltransferase 1
chr14	Dimethylglycine dehydrogenase, mitochondrial
chr14	Arylsulfatase B
chr17	Neurexophilin-1
chr17	Tubulin-specific chaperone D
chr17	Meteorin-like protein
chr17	Acyl-CoA synthetase family member 2, mitochondrial
chr17	39S ribosomal protein L12, mitochondrial
chr17	Glucagon-like peptide 1 receptor
chr17	Tripartite motif-containing protein 39
chr17	Tubulin beta chain
chr17	Crumbs protein homolog 3
chr17	Histone chaperone asf1b-B
chr17	cAMP-dependent protein kinase catalytic subunit alpha
chr17	Atherin
chr17	Trans-2,3-enoyl-CoA reductase
chr17	DnaJ homolog subfamily B member 1
chr17	PDZ domain-containing protein GIPC1
chr17	Potassium channel subfamily T member 2
chr17	Queuine tRNA-ribosyltransferase
chr17	Dynamin-2
chr18	CUB and sushi domain-containing protein 1
chr18	Homeodomain-interacting protein kinase 2
chr18	Transmembrane protein 196
chr18	DNA-directed RNA polymerase I subunit RPA43
chr18	Fer3-like protein
chr18	Twist-related protein
chr18	Sorting nexin-13
chr19	E3 ubiquitin-protein ligase listerin
chr2	C3 and PZP-like alpha-2-macroglobulin domain-containing protein 8
chr2	Outer dense fiber protein 3-like protein 2
chr2	SHC-transforming protein 2
chr2	Fibroblast growth factor 10
chr2	Mast cell protease 1A
chr2	Serine protease 57
chr2	spindlin-1
chr2	Protein QIL1
chr2	Hydroxysteroid 11-beta-dehydrogenase 1-like protein
chr2	Repulsive guidance molecule A
chr2	CUGBP Elav-like family member 5
chr2	Cyclic AMP-responsive element-binding protein 3-like protein 3-A
chr2	Relaxin-3 receptor 1
chr20	Abhydrolase domain-containing protein FAM108C1
chr20	Semaphorin-6B
chr20	Midnolin-B
chr20	Protein Dos
chr20	Serine/threonine-protein kinase STK11
chr20	SURP and G-patch domain-containing protein 1
chr20	RING finger protein 126
chr20	Potassium/sodium hyperpolarization-activated cyclic nucleotide-gated channel 2
chr20	TIR domain-containing adapter molecule 1
chr20	Calmodulin-regulated spectrin-associated protein 2
chr20	WD repeat-containing protein 47
chr20	G-protein-signaling modulator 2
chr20	AT-hook-containing transcription factor
chr20	Fibronectin type III domain-containing protein 7
chr20	Collagen alpha-1(VII) chain
chr20	Pre-mRNA-splicing factor 38B
chr20	Protein FAM102B
chr20	E3 ubiquitin-protein ligase RNF182
chr20	Paired box protein Pax-3
chr20	Zonadhesin
chr20	Alpha-tectorin
chr20	Ephrin type-B receptor 1
chr20	Glypican-1
chr20	Protein phosphatase 1 regulatory subunit 7
chr20	UBX domain-containing protein 7
chr20	Serotransferrin
chr20	Eukaryotic translation initiation factor 4 gamma 1
chr20	Chloride channel protein 2
chr20	Pre-B-cell leukemia transcription factor 1
chr20	Phosphoribosyltransferase domain-containing protein 1
chr20	Rho GTPase-activating protein 21
chr20	Desmocollin-1
chr4	Rho guanine nucleotide exchange factor 12
chr4	Transmembrane protein 136
chr4	Out at first protein homolog
chr6	MTSS1-like protein
chr6	Mitogen-activated protein kinase 12
chr6	Selenoprotein O
chr6	TraB domain-containing protein
chr6	Pannexin-2
chr6	Membrane protein MLC1
chr8	Protein TANC1
chr8	Protein TANC2
chr9	Rho-related GTP-binding protein RhoU
chr9	Delta-like protein A
chr9	Myozenin-2
chr9	Inactive ubiquitin carboxyl-terminal hydrolase 53
chr9	Fatty acid-binding protein, intestinal
chr9	Guanylate cyclase soluble subunit beta-1
chr9	Transcription activator BRG1
chr9	Cysteine protease ATG4D
chr9	Homeobox protein HMX1
chr9	Homeobox protein HMX2
chr9	Carboxypeptidase Z
chr9	Mastermind-like protein 3
chrZ	P2X purinoceptor 2
chrZ	DNA polymerase epsilon catalytic subunit A
chrZ	Acetyl-CoA carboxylase 2
chrZ	Transcription activator BRG1
chrZ	Doublesex- and mab-3-related transcription factor 2
chrZ	Doublesex- and mab-3-related transcription factor 3
chrZ	Doublesex- and mab-3-related transcription factor 1
chrZ	Uncharacterized protein C9orf117 homolog
chrZ	KN motif and ankyrin repeat domain-containing protein 1
chrZ	Fructose-1,6-bisphosphatase 1
chrZ	Probable ATP-dependent RNA helicase DHX37
chrZ	Tetraspanin-7
chrZ	Ubiquitin fusion degradation protein 1 homolog
chrZ	UPF0545 protein C22orf39 homolog
chrZ	39S ribosomal protein L40, mitochondrial
chrZ	3-ketoacyl-CoA thiolase, mitochondrial
chrZ	60S ribosomal protein L6
chrZ	Dynein light chain 2, cytoplasmic
chrZ	DNA polymerase beta
chrZ	Calcium/calmodulin-dependent protein kinase type II subunit beta
chrZ	Retinol dehydrogenase 14
chrZ	Transmembrane protein 150A
chrZ	Potassium voltage-gated channel subfamily V member 2
chrZ	Alpha-L-iduronidase
chrZ	Tankyrase-1
chrZ	Piwi-like protein 2
chrZ	ATPase family AAA domain-containing protein 1-A
chrZ	Alpha-tectorin
chrZ	Polypeptide N-acetylgalactosaminyltransferase 9
chrZ	Tripartite motif-containing protein 29
chrZ	Protein FAM172A
chrZ	Beta,beta-carotene 9',10'-oxygenase
chrZ	GDNF family receptor alpha-2

## Sheet: S4
Supplementary Table S4. The significantly enriched KEGG pathways of the DEGs in each tissue between resistant and susceptible fish.
Tissue	Pathway	Pvalue	Qvalue	Pathway ID	Level 1	Level 2	Genes
skin	Complement and coagulation cascades	1.19865e-09	2.51716e-07	ko04610	Organismal Systems	Immune system	103383958;103396217;103389608;103399822;103383919;103394283;103397685;103396573;103389837;103376893;103383188;103384955;103390036;103395791;103399722;103397755;103378236;112488687;103377790;103381256;103383921
	Cardiac muscle contraction	7.31015e-06	0.000767566	ko04260	Organismal Systems	Circulatory system	103386795;103379186;103379363;103396779;103392746;103382876;BGI_novel_G000008;103392742;BGI_novel_G000003;BGI_novel_G000156;103396568;103396567;103394465;103392683;103382776;103380581;BGI_novel_G000012
	Starch and sucrose metabolism	0.000785386	0.0482726	ko00500	Metabolism	Carbohydrate metabolism	112486373;BGI_novel_G000915;103396633;103395616;103395785;BGI_novel_G000556;103378157
	Aminoacyl-tRNA biosynthesis	0.000919478	0.0482726	ko00970	Genetic Information Processing	Translation	BGI_novel_G000321;BGI_novel_G000616;103377217;BGI_novel_G000302;BGI_novel_G000123;BGI_novel_G000253;BGI_novel_G000120;BGI_novel_G000206;BGI_novel_G000457
	ECM-receptor interaction	0.00369611	0.155237	ko04512	Environmental Information Processing	Signaling molecules and interaction	103392061;BGI_novel_G001174;103379788;BGI_novel_G001015;103390445;103395980;BGI_novel_G000905;103386619;103381578;BGI_novel_G001151;103396180;103394209;103393806;103398757;103378380;103388338
	Metabolic pathways	0.00731069	0.207707	ko01100	Metabolism	Global and overview maps	112486606;103379186;BGI_novel_G000358;103390352;103397032;103389948;112486373;BGI_novel_G001063;BGI_novel_G000493;103377537;103380488;103396535;BGI_novel_G000454;103386021;103381067;BGI_novel_G000484;BGI_novel_G000647;103379055;103395171;BGI_novel_G000153;103399009;BGI_novel_G000716;103391477;103393379;103379870;103397851;103381621;BGI_novel_G000725;BGI_novel_G000458;103396965;BGI_novel_G000008;1…
	Salivary secretion	0.00770065	0.207707	ko04970	Organismal Systems	Digestive system	BGI_novel_G001162;103387300;112486372;103396779;103377591;103393264;103397851;103382239;103381599;103398694;103381186;103387040;BGI_novel_G000445;BGI_novel_G000025;BGI_novel_G000552
	Fatty acid elongation	0.00791264	0.207707	ko00062	Metabolism	Lipid metabolism	103397290;103377442;103396063;103397146;BGI_novel_G000128
	Focal adhesion	0.0130197	0.303792	ko04510	Cellular Processes	Cellular community - eukaryotes	103392061;BGI_novel_G001174;BGI_novel_G001015;103399115;103383882;103390445;103395980;BGI_novel_G000905;103386619;103381578;103391821;BGI_novel_G001151;103396180;103395371;103394209;103393806;103396270;103385321;103398757;103378380;103378615;103388338;BGI_novel_G000561;103393508;103380304;BGI_novel_G000836
	Calcium signaling pathway	0.0178281	0.354514	ko04020	Environmental Information Processing	Signal transduction	103386795;103377851;BGI_novel_G000479;103393264;103397851;BGI_novel_G001203;103396965;103392795;103395719;BGI_novel_G000526;103392960;103393243;103381587;103395616;103391797;103392796;BGI_novel_G000574;103381186;103398445;103396270;103393216;BGI_novel_G000510;103385870;103384678
gill	ECM-receptor interaction	0.000268673	0.045943	ko04512	Environmental Information Processing	Signaling molecules and interaction	BGI_novel_G001174;103385531;103387278;BGI_novel_G000163;BGI_novel_G000905;103386619;BGI_novel_G001151;112487457;103393806;103391380;103380506;103398290
	Aminoacyl-tRNA biosynthesis	0.00126139	0.0790991	ko00970	Genetic Information Processing	Translation	BGI_novel_G000166;BGI_novel_G000022;BGI_novel_G000243;103397325;BGI_novel_G000262;BGI_novel_G000457
	Phagosome	0.00197679	0.0790991	ko04145	Cellular Processes	Transport and catabolism	112486606;103383958;103390006;103387278;BGI_novel_G001064;103397851;103388961;103385033;BGI_novel_G001057;103377459;103398290
	Cell adhesion molecules (CAMs)	0.00214055	0.0790991	ko04514	Environmental Information Processing	Signaling molecules and interaction	103390006;103378041;103384577;103396781;BGI_novel_G000090;BGI_novel_G000038;103391154;103388961;103384549;103398232;BGI_novel_G000816;112487457;BGI_novel_G000041
	Glycosaminoglycan biosynthesis - chondroitin sulfate / dermatan sulfate	0.00231284	0.0790991	ko00532	Metabolism	Glycan biosynthesis and metabolism	103383974;103383960;103380627;103384215
	Th1 and Th2 cell differentiation	0.00325305	0.092712	ko04658	Organismal Systems	Immune system	103390006;BGI_novel_G000038;103388659;BGI_novel_G000596;103388961;103389396;BGI_novel_G000646;BGI_novel_G000041
	Intestinal immune network for IgA production	0.00414504	0.0928448	ko04672	Organismal Systems	Immune system	103390006;BGI_novel_G000038;103388961;103392133;BGI_novel_G000041
	Th17 cell differentiation	0.00434362	0.0928448	ko04659	Organismal Systems	Immune system	103390006;BGI_novel_G000038;103388659;BGI_novel_G000596;103388961;BGI_novel_G000646;BGI_novel_G000041;103397875
	Cytosolic DNA-sensing pathway	0.00738251	0.140268	ko04623	Organismal Systems	Immune system	BGI_novel_G000765;BGI_novel_G000596;BGI_novel_G000646;BGI_novel_G001122;103397875
	Hematopoietic cell lineage	0.0105339	0.165836	ko04640	Organismal Systems	Immune system	103390006;103385531;103393663;103388961;112487457;103380506;103397875

## Sheet: S5
Supplementary Table S5. Top 10 enriched KEGG pathway for the up- and down-expressed genes in gill of the resistant famliy.
Pathway	gene number	up/down	All-gene (45152)	Pvalue	Qvalue	Pathway ID	Level 1
Intestinal immune network for IgA production	4	up	148	0.0011406	0.0600994	ko04672	Organismal Systems
Aminoacyl-tRNA biosynthesis	4	up	167	0.00177674	0.0600994	ko00970	Genetic Information Processing
Glycosaminoglycan biosynthesis - chondroitin sulfate / dermatan sulfate	3	up	78	0.0017973	0.0600994	ko00532	Metabolism
Antigen processing and presentation	4	up	197	0.00322502	0.0600994	ko04612	Organismal Systems
Hematopoietic cell lineage	5	up	337	0.00388328	0.0600994	ko04640	Organismal Systems
Alanine, aspartate and glutamate metabolism	3	up	104	0.0040611	0.0600994	ko00250	Metabolism
Th1 and Th2 cell differentiation	5	up	343	0.00418281	0.0600994	ko04658	Organismal Systems
Riboflavin metabolism	2	up	32	0.00433149	0.0600994	ko00740	Metabolism
Th17 cell differentiation	5	up	360	0.00512077	0.0631562	ko04659	Organismal Systems
Peroxisome	4	up	235	0.0060061	0.0666677	ko04146	Cellular Processes
ECM-receptor interaction	10	down	501	3.85791e-05	0.00555539	ko04512	Environmental Information Processing	Signaling molecules and interaction	BGI_novel_G001174;103387278;BGI_novel_G000163;BGI_novel_G000905;103386619;BGI_novel_G001151;112487457;103393806;103380506;103398290
cAMP signaling pathway	12	down	1093	0.00162306	0.11686	ko04024	Environmental Information Processing	Signal transduction	103379859;BGI_novel_G000947;103388659;BGI_novel_G000633;BGI_novel_G000503;103381260;BGI_novel_G000519;BGI_novel_G000630;103393877;103395192;BGI_novel_G000631;103392996
Glycosaminoglycan degradation	3	down	71	0.00296444	0.142293	ko00531	Metabolism	Glycan biosynthesis and metabolism	103390027;103379870;103398091
Protein digestion and absorption	8	down	629	0.00405943	0.144167	ko04974	Organismal Systems	Digestive system	BGI_novel_G001174;103384261;BGI_novel_G000905;BGI_novel_G001151;103393877;103393888;103396492;103392558
Cytosolic DNA-sensing pathway	4	down	170	0.00500579	0.144167	ko04623	Organismal Systems	Immune system	BGI_novel_G000765;BGI_novel_G000596;BGI_novel_G000646;BGI_novel_G001122
Cell adhesion molecules (CAMs)	8	down	724	0.00916414	0.219939	ko04514	Environmental Information Processing	Signaling molecules and interaction	103378041;103384577;103396781;BGI_novel_G000090;103391154;103384549;103398232;112487457
Focal adhesion	10	down	1091	0.0130372	0.268193	ko04510	Cellular Processes	Cellular community - eukaryotes	BGI_novel_G001174;103387278;BGI_novel_G000905;103389267;103386619;BGI_novel_G001151;103380580;103379588;103393806;103398290
Phagosome	6	down	548	0.0236875	0.426376	ko04145	Cellular Processes	Transport and catabolism	103383958;103387278;103397851;BGI_novel_G001057;103377459;103398290
TNF signaling pathway	5	down	488	0.0474815	0.50817	ko04668	Environmental Information Processing	Signal transduction	103383420;103393940;BGI_novel_G000596;BGI_novel_G000646;BGI_novel_G001122
PI3K-Akt signaling pathway	10	down	1362	0.0486456	0.50817	ko04151	Environmental Information Processing	Signal transduction	BGI_novel_G001174;103387278;103387239;BGI_novel_G000596;BGI_novel_G000905;103386619;BGI_novel_G001151;BGI_novel_G000646;103393806;103398290

## Sheet: S6
Supplementary Table S6. Top 10 enriched KEGG pathway for the up- and down-expressed genes in skin of the resistant famliy.
#Pathway	up_gene (192)	up/down	All-gene (45152)	Pvalue	Qvalue	Pathway ID	Level 1	Level 2	Genes	KOs
IL-17 signaling pathway	9	up	824	0.0090974	0.610606	ko04657	Organismal Systems	Immune system	BGI_novel_G000063;103387300;103390741;BGI_novel_G000658;103394800;103379025;103379786;103397875;103391739	K21125+K13908+K04502+K07994+K05491+K04519
Peroxisome	4	up	235	0.0183678	0.610606	ko04146	Cellular Processes	Transport and catabolism	103399009;BGI_novel_G001160;103377741;BGI_novel_G001115	K03426+K00830+K00306+K13279
ECM-receptor interaction	6	up	501	0.0207914	0.610606	ko04512	Environmental Information Processing	Signaling molecules and interaction	103395980;103386619;103396180;103394209;103398757;103378380	K05717+K06244+K06240+K08131+K06246+K06237
Steroid hormone biosynthesis	3	up	146	0.0246892	0.610606	ko00140	Metabolism	Lipid metabolism	BGI_novel_G000493;103380488;103379612	K13373+K07434+K13368
Bile secretion	4	up	273	0.0297022	0.610606	ko04976	Organismal Systems	Digestive system	103393986;103388178;103381599;103383369	K12040+K05659+K13855+K08204
Ovarian steroidogenesis	3	up	165	0.0337133	0.610606	ko04913	Organismal Systems	Endocrine system	BGI_novel_G000493;103380488;103379612	K13373+K07434+K13368
Aminoacyl-tRNA biosynthesis	3	up	167	0.0347499	0.610606	ko00970	Genetic Information Processing	Translation	BGI_novel_G000321;BGI_novel_G000123;BGI_novel_G000253	K01889+K01872+K01883
Glycosaminoglycan biosynthesis - chondroitin sulfate / dermatan sulfate	2	up	78	0.0437525	0.668398	ko00532	Metabolism	Glycan biosynthesis and metabolism	BGI_novel_G000121;103384215	K04742
Fatty acid elongation	2	up	83	0.0489072	0.668398	ko00062	Metabolism	Lipid metabolism	103397290;103396063	K10247
Metabolic pathways	24	up	4107	0.0692258	0.75391	ko01100	Metabolism	Global and overview maps	112486606;103379186;BGI_novel_G000358;BGI_novel_G001063;BGI_novel_G000493;103380488;103386021;103399009;103391477;103393379;103397851;BGI_novel_G000008;BGI_novel_G000915;103389486;103396180;103379893;BGI_novel_G001160;103384605;103390802;103377741;103386722;103379991;103379612;BGI_novel_G001126	K00914+K00411+K00889+K01953+K13373+K00933+K07434+K00901+K03426+K00738+K03006+K13240+K02256+K12316+K04714+K06240+K14434+K00830+K13512+K07820+K00306+K01895+K00431+K13368+K00873
Complement and coagulation cascades	20	down	274	1.97e-11	3.96e-09	ko04610	Organismal Systems	Immune system	103383958;103396217;103389608;103399822;103383919;103394283;103397685;103396573;103389837;103376893;103383188;103390036;103395791;103399722;103397755;103378236;112488687;103377790;103381256;103383921	K03990+K03898+K03903+K04004+K04008+K03996+K01320+K03999+K01334+K04000+K03906+K03912+K03983+K03910+K01315
Cardiac muscle contraction	15	down	320	2.02e-06	0.000203	ko04260	Organismal Systems	Circulatory system	103386795;103379363;103396779;103392746;103382876;103392742;BGI_novel_G000003;BGI_novel_G000156;103396568;103396567;103394465;103392683;103382776;103380581;BGI_novel_G000012	K04857+K10373+K01539+K04863+K12045+K04862+K02256+K17751+K09290+K02266+K04858+K00412
Starch and sucrose metabolism	6	down	101	0.00073267	0.0491	ko00500	Metabolism	Carbohydrate metabolism	112486373;103396633;103395616;103395785;BGI_novel_G000556;103378157	K01835+K01196+K12316+K00688+K00844+K00700
Calcium signaling pathway	20	down	1014	0.00622065	0.23	ko04020	Environmental Information Processing	Signal transduction	103386795;103377851;BGI_novel_G000479;103393264;103396965;103392795;103395719;BGI_novel_G000526;103392960;103381587;103395616;103391797;103392796;BGI_novel_G000574;103381186;103398445;103396270;103393216;BGI_novel_G000510;103384678	K04857+K04961+K05853+K02183+K05860+K10785+K06856+K04515+K04348+K04963+K04809+K00907+K12042
Ubiquinone and other terpenoid-quinone biosynthesis	3	down	38	0.00751388	0.23	ko00130	Metabolism	Metabolism of cofactors and vitamins	103395171;112486404;BGI_novel_G000285	K00457+K00815
Long-term depression	9	down	321	0.00757909	0.23	ko04730	Organismal Systems	Nervous system	103377851;BGI_novel_G001162;103397124;112486372;103382239;103395719;BGI_novel_G000445;BGI_novel_G000025;BGI_novel_G000552	K04961+K19477+K05207+K08845+K07376
Aminoacyl-tRNA biosynthesis	6	down	167	0.00892045	0.23	ko00970	Genetic Information Processing	Translation	BGI_novel_G000616;103377217;BGI_novel_G000302;BGI_novel_G000120;BGI_novel_G000206;BGI_novel_G000457	K04567+K01880+K01876+K14163+K01874+K01873
Cysteine and methionine metabolism	6	down	168	0.00917074	0.23	ko00270	Metabolism	Amino acid metabolism	BGI_novel_G000484;103381621;BGI_novel_G000950;112486404;BGI_novel_G000285;103387328	K00025+K00789+K00558+K00815
Phenylalanine metabolism	3	down	43	0.0105743	0.236	ko00360	Metabolism	Amino acid metabolism	103395171;112486404;BGI_novel_G000285	K00457+K00815
Phenylalanine, tyrosine and tryptophan biosynthesis	2	down	16	0.0121175	0.244	ko00400	Metabolism	Amino acid metabolism	112486404;BGI_novel_G000285	K00815

## Sheet: S7
Supplementary Table S7. The FPKM values of the differentially expressed ECM genes in gill and skin between the Vibrio resistant (VR) and susceptible (VS) families.
Gene_id	Gene_name	Skin-VR		Skin-VS		Gill-VR		Gill-VS
		FPKM	Stdev	FPKM	Stdev	FPKM	Stdev	FPKM	Stdev
BGI_novel_G001015	NA	12.335	0.0212132	22.85	3.18198	NA	NA	NA	NA
103392061	collagen alpha-2(VI) chain-like	9.39	2.34759	21.515	4.09415
103379788	NDRG family member 4	1.105	0.47571	1.8	0.254558
103390445	thrombospondin 4b	3.665	0.0919239	5.075	0.106066
103395980	fibronectin type III domain containing 7a	7.02	0.282843	4.48	1.00955
103381578	thrombospondin-2-like	0.416667	0.160728	1.11	0.346987
103396180	laminin subunit alpha 3	101.76	1.25865	33.5967	15.1007
103394209	procollagen, type IX, alpha 2	3.20667	0.710587	0.983333	0.245425
103398757	laminin, gamma 2	178.82	6.63266	43.8733	23.4646
103378380	collagen, type IV, alpha 4	2.86	0.509117	0.0833333	0.0208167
103388338	collagen, type XXVIII, alpha 1b	4.305	0.106066	9.99333	4.54605
BGI_novel_G000905	NA	2.975	0.742462	5.07333	1.32851	1.365	0.247487	4.935	0.657609
BGI_novel_G001174	NA	12.1467	5.79485	53.265	7.89838	3.675	0.0777817	15.1533	1.81814
BGI_novel_G001151	NA	23.12	1.85262	48.48	11.7238	5.245	0.445477	12.385	1.22329
103386619	laminin subunit beta-3	139.53	4.92146	47.6	10.6207	9.87	1.79605	11.69	2.80014
103393806	tenascin-like	3.45	0.226274	7.72	0.551543	1.55	0.254558	3.63333	1.00172
BGI_novel_G000163	NA	NA	NA	NA	NA	0.805	0.106066	1.925	2.11425
103385531	glycoprotein IX (platelet)					4.26667	1.66886	2.12	0.552449
103387278	thrombospondin 2a					1.345	0.374767	3.43667	0.240416
112487457	carcinoembryonic antigen-related cell adhesion molecule 6-like					7.37667	3.35838	14.8533	5.94318
103391380	teneurin transmembrane protein 2a					1.27	1.3542	0.47	0.205061
103380506	CD44 molecule (Indian blood group) b					3.975	0.190919	9.625	1.08187
103398290	thrombospondin 4a					1.01667	0.233345	2.405	0.148492

## Sheet: S8
Supplementary Table S8. Sequencing and alignment statistics of the 182 individuals for genetic selection analyses
Sample	Clean_reads	Clean bases	Mapped_reads	Mapping_rate	Average_depth	Coverage_1X	Coverage_4X
CS1201	54811780	8221767000	53609692	0.9781	15.38	0.9745	0.9416
CS1203	48954136	7343120400	47933131	0.9791	13.94	0.9732	0.9303
CS1206	50761334	7614200100	49677244	0.9786	14.15	0.9736	0.9346
CS1207	55296524	8294478600	54229475	0.9807	15.57	0.9749	0.9434
CS1208	52709030	7906354500	51641065	0.9797	14.79	0.9742	0.9378
CS1209	50714138	7607120700	49777390	0.9815	14.43	0.9741	0.9368
CS1213	50474068	7571110200	49475534	0.9802	14.33	0.9742	0.9362
CS1214	52983120	7947468000	51910453	0.9798	14.82	0.9749	0.9403
CS1215	52661418	7899212700	51671554	0.9812	14.74	0.9744	0.9388
CS1216	47641294	7146194100	46715417	0.9806	13.43	0.9733	0.9295
CS1220	53944444	8091666600	52924906	0.9811	15.22	0.9747	0.9401
CS1222	55507244	8326086600	54458744	0.9811	15.55	0.9748	0.9431
CS1223	52458184	7868727600	51399921	0.9798	14.63	0.9742	0.9376
CS1225	52820192	7923028800	51782199	0.9803	14.81	0.9739	0.9388
CS1226	53637484	8045622600	52559187	0.9799	15.07	0.9752	0.942
CS1228	56653182	8497977300	55560786	0.9807	15.67	0.9748	0.9437
CS1230	62879232	9431884800	61716231	0.9815	17.46	0.9763	0.9501
CS1231	55431352	8314702800	54395797	0.9813	14.88	0.9749	0.9381
CS1237	53102048	7965307200	52147497	0.982	14.26	0.974	0.9351
CS1239	54681258	8202188700	53639461	0.9809	14.86	0.975	0.9398
CS1240	59222032	8883304800	58176092	0.9823	15.81	0.9747	0.944
CS1242	52627430	7894114500	51658923	0.9816	14.4	0.9494	0.9191
CS1243	51074772	7661215800	49991678	0.9788	13.92	0.9488	0.9165
CS1246	60044736	9006710400	59019142	0.9829	16.37	0.9506	0.9259
CS1250	45818574	6872786100	45081044	0.9839	12.88	0.9471	0.9085
CS1251	50957074	7643561100	50066450	0.9825	14.04	0.9499	0.917
CS1252	64749828	9712474200	63655427	0.9831	17.62	0.9502	0.928
CS1253	53160764	7974114600	52308380	0.984	14.75	0.9489	0.9205
CS1254	59737842	8960676300	58739064	0.9833	16.28	0.9496	0.9249
CS1260	55956522	8393478300	55009649	0.9831	15.58	0.9493	0.9232
CS1261	59747856	8962178400	58777777	0.9838	16.49	0.9492	0.9257
CS1263	55638948	8345842200	54472399	0.979	15.48	0.9477	0.9214
CS1269	59780452	8967067800	58732546	0.9825	17.04	0.9498	0.9263
CS1270	51671542	7750731300	50761499	0.9824	14.78	0.9483	0.9199
CS1273	49462072	7419310800	48558690	0.9817	14.05	0.9484	0.9176
CS1274	60274666	9041199900	59153853	0.9814	17.07	0.9505	0.9277
CS1276	48719436	7307915400	47774834	0.9806	13.67	0.9734	0.9316
CS1277	51305104	7695765600	50285784	0.9801	12.15	0.9481	0.9034
CS1279	45294676	6794201400	44275606	0.9775	12.66	0.9727	0.9224
CS1281	53623526	8043528900	52626728	0.9814	15.15	0.9491	0.9226
CS1282	53293956	7994093400	52147409	0.9785	14.85	0.9487	0.9211
CS1288	65812432	9871864800	64459664	0.9794	16.01	0.9499	0.9252
CS1290	66268226	9940233900	64941816	0.98	16.53	0.9503	0.9273
CS1291	61729610	9259441500	60587952	0.9815	14.15	0.9496	0.9166
CS1297	58339514	8750927100	57138002	0.9794	12.98	0.9735	0.9243
CS1299	63879198	9581879700	62586577	0.9798	14.26	0.975	0.9359
CS1301	69990724	10498608600	68516513	0.9789	15.64	0.9758	0.9437
CS1308	62620300	9393045000	61335492	0.9795	14.23	0.9745	0.935
CS1316	60060060	9009009000	58769366	0.9785	13.51	0.9731	0.9291
CS1317	66418732	9962809800	65143239	0.9808	14.59	0.9746	0.9376
CS1320	74705374	11205806100	73169478	0.9794	16.44	0.9763	0.9481
CS1321	59849888	8977483200	58609335	0.9793	13.43	0.9733	0.9295
CS1324	67138030	10070704500	65725521	0.979	14.81	0.975	0.9391
CS1328	63201718	9480257700	61734817	0.9768	13.42	0.9738	0.9272
CS1335	71272374	10690856100	69833973	0.9798	14.69	0.9747	0.9385
CS1337	65671116	9850667400	64266052	0.9786	14.76	0.9754	0.9392
CS1338	64169858	9625478700	62865964	0.9797	14.62	0.9745	0.938
CS1339	64563552	9684532800	63209307	0.979	14.38	0.9745	0.9352
CS1346	66552178	9982826700	65094499	0.9781	14.72	0.975	0.9391
CS1347	57815326	8672298900	56627834	0.9795	13.32	0.9495	0.9126
CS1349	55512524	8326878600	54026543	0.9732	14.48	0.9745	0.9377
CS1351	49263392	7389508800	48006062	0.9745	14.03	0.9739	0.9347
CS1359	49711654	7456748100	48288003	0.9714	14.59	0.9484	0.9184
CS1367	52576342	7886451300	51278575	0.9753	15.44	0.9749	0.9431
CS1369	41146332	6171949800	39861722	0.9688	12.32	0.9463	0.9029
CS1370	51568444	7735266600	50273513	0.9749	15.33	0.949	0.9221
CS1373	52490010	7873501500	51191722	0.9753	15.77	0.9494	0.9236
CS1374	59766130	8964919500	58373552	0.9767	17.75	0.9506	0.9285
CS1377	49544774	7431716100	48373789	0.9764	15	0.9496	0.9217
CS1381	46130132	6919519800	44982207	0.9751	13.95	0.948	0.9171
CS1389	51331742	7699761300	50296779	0.9798	14.52	0.9741	0.9357
CS1391	61194874	9179231100	59936868	0.9794	16.87	0.9758	0.9484
CS1392	60108188	9016228200	58930850	0.9804	16.79	0.9759	0.9479
CS1393	47516370	7127455500	46456824	0.9777	13.55	0.9726	0.9222
SE307	49694026	7454103900	48118230	0.9683	13.86	0.9492	0.9156
SE323	49028776	7354316400	44204945	0.9016	12.54	0.9477	0.9033
SE342	55047242	8257086300	53011629	0.963	15.06	0.9488	0.9197
SE346	64997156	9749573400	63295985	0.9738	17.04	0.9501	0.9255
SE365	55900896	8385134400	54139934	0.9685	14.86	0.9489	0.9185
SE384	68022498	10203374700	66372667	0.9757	17.46	0.9756	0.9503
SE386	51491796	7723769400	50533851	0.9814	14.33	0.9484	0.9145
SE389	53598218	8039732700	52656866	0.9824	15.1	0.9479	0.9153
SE392	71179980	10676997000	69835532	0.9811	19.23	0.951	0.9292
SE396	64946462	9741969300	63627082	0.9797	17.67	0.9506	0.9264
SE397	53120622	7968093300	51910063	0.9772	14.58	0.949	0.9186
SE398	54157792	8123668800	53191300	0.9822	15.39	0.9482	0.9192
SE399	66104522	9915678300	65037463	0.9839	18.32	0.9495	0.9259
SE401	58257826	8738673900	57172675	0.9814	15.93	0.9492	0.9221
SE402	59456348	8918452200	58468960	0.9834	16.47	0.9488	0.923
SE404	46812286	7021842900	45867246	0.9798	13.24	0.9471	0.9113
SE405	53894932	8084239800	52800444	0.9797	15.01	0.974	0.9373
SE408	53122262	7968339300	52036485	0.9796	14.65	0.9735	0.9332
SE411	50126820	7519023000	49250308	0.9825	14.23	0.9477	0.9142
SE412	55723152	8358472800	54667741	0.9811	15.23	0.9745	0.9371
SE415	60359538	9053930700	59259211	0.9818	16.94	0.9522	0.9236
SE419	40570404	6085560600	39863142	0.9826	11.81	0.9701	0.9025
SE420	43066252	6459937800	42277810	0.9817	12.37	0.9708	0.9128
SE423	45981390	6897208500	45099456	0.9808	13.07	0.9483	0.9078
SE430	60743034	9111455100	59598763	0.9812	16.48	0.9747	0.9441
SE433	46843332	7026499800	45957145	0.9811	13.27	0.9472	0.9096
SE435	41629086	6244362900	40899781	0.9825	12.13	0.9462	0.8962
SE439	46855842	7028376300	46067953	0.9832	13.43	0.9472	0.9092
SE441	54208950	8131342500	53226848	0.9819	15.29	0.9492	0.918
SE446	52721568	7908235200	51761681	0.9818	15.04	0.9484	0.9177
SE447	52413632	7862044800	51476050	0.9821	14.84	0.9482	0.917
SE461	62875528	9431329200	61754064	0.9822	17.14	0.9495	0.9228
SE463	46945650	7041847500	45981851	0.9795	13.41	0.9469	0.9084
SE464	51596128	7739419200	50539554	0.9795	14.54	0.9477	0.9149
SE465	54013328	8101999200	52928422	0.9799	14.8	0.9481	0.917
SE466	48789606	7318440900	47727764	0.9782	13.37	0.9723	0.9254
SE467	53537960	8030694000	52484131	0.9803	14.95	0.9497	0.9171
SE468	52414588	7862188200	51357407	0.9798	14.46	0.949	0.9156
SE474	56430396	8464559400	55342027	0.9807	15.35	0.9739	0.939
SE476	46966436	7044965400	46076660	0.9811	13.31	0.9468	0.9083
SE483	56184232	8427634800	55062312	0.98	15.93	0.95	0.9207
SE485	54152460	8122869000	53025462	0.9792	15.14	0.9484	0.9186
SE487	63637386	9545607900	62437602	0.9811	18.01	0.9509	0.9262
SE491	54491420	8173713000	53391535	0.9798	15.27	0.974	0.9383
SE493	67912824	10186923600	66584102	0.9804	18.12	0.9501	0.9266
SE498	61011096	9151664400	59910576	0.982	17.07	0.95	0.9237
SE507	66569312	9985396800	65131970	0.9784	17.92	0.9759	0.9492
SE522	58038986	8705847900	56722186	0.9773	16.28	0.9495	0.9224
SE101	35782244	5367336600	34806794	0.9727	10.35	0.9444	0.8775
SE102	32941370	4941205500	32120807	0.9751	9.61	0.9439	0.8572
SE103	38080794	5712119100	37120462	0.9748	10.51	0.9438	0.8794
SE104	41357366	6203604900	40474197	0.9786	11.92	0.9453	0.9001
SE105	36725866	5508879900	35929057	0.9783	10.37	0.9435	0.8778
SE106	39100078	5865011700	38084823	0.974	10.67	0.9687	0.8877
SE107	55534016	8330102400	54296459	0.9777	14.94	0.9485	0.9205
SE108	39171934	5875790100	37622832	0.9605	10.78	0.9442	0.8842
SE109	32133718	4820057700	31127129	0.9687	9.31	0.965	0.8401
SE110	37707596	5656139400	36885626	0.9782	10.71	0.9449	0.8867
SE141	30833588	4625038200	29925199	0.9705	9.23	0.9423	0.8444
SE142	35266084	5289912600	34325409	0.9733	10.24	0.9437	0.8717
SE143	38561724	5784258600	37621444	0.9756	11.01	0.9696	0.8989
SE144	35272666	5290899900	34464811	0.9771	10.22	0.9677	0.8791
SE145	35745456	5361818400	34945456	0.9776	10.4	0.9683	0.8847
SE146	34117064	5117559600	33384866	0.9785	9.78	0.9425	0.8649
SE147	40876664	6131499600	40068784	0.9802	12.01	0.9457	0.8973
SE148	40289208	6043381200	39252820	0.9743	10.89	0.9695	0.8946
SE149	46233074	6934961100	45355826	0.981	12.72	0.9463	0.9064
SE150	45897396	6884609400	44815591	0.9764	12.66	0.9469	0.9084
SE151	33365466	5004819900	32408005	0.9713	9.6	0.966	0.8519
SE152	33944114	5091617100	33115531	0.9756	9.82	0.942	0.8642
SE153	38465966	5769894900	37562968	0.9765	10.91	0.9441	0.8879
SE154	52928582	7939287300	51807086	0.9788	14.21	0.9477	0.9178
SE155	32954630	4943194500	32129256	0.975	9.48	0.9418	0.8553
SE156	61107170	9166075500	59714100	0.9772	16.12	0.9494	0.9244
SE157	33731602	5059740300	32755458	0.9711	9.67	0.9424	0.8583
SE158	44474650	6671197500	43244146	0.9723	11.85	0.9709	0.9096
SE159	35971230	5395684500	35024392	0.9737	10.24	0.9431	0.8764
SE160	39872502	5980875300	38767610	0.9723	11.05	0.9446	0.8908
SE252	39285484	5892822600	38200739	0.9724	10.7	0.9685	0.886
SE253	35284026	5292603900	34442373	0.9761	9.97	0.9671	0.8688
SE254	54870456	8230568400	53492045	0.9749	14.17	0.9731	0.9338
SE255	42338690	6350803500	41347281	0.9766	11.73	0.9454	0.8986
SE256	42461440	6369216000	41389692	0.9748	12.01	0.9705	0.9115
SE257	44821906	6723285900	43731744	0.9757	11.99	0.9706	0.9119
SE258	55091802	8263770300	53736272	0.9754	14.03	0.9728	0.9316
SE259	33395848	5009377200	32481744	0.9726	9.56	0.9647	0.8454
SE260	47105616	7065842400	46066614	0.9779	12.86	0.9717	0.9212
SE61	51356928	7703539200	49487458	0.9636	13.05	0.9466	0.9072
SE62	47259210	7088881500	45430157	0.9613	13.04	0.9717	0.9214
SE63	31550030	4732504500	30686834	0.9726	9.23	0.9403	0.8393
SE64	31944406	4791660900	31188043	0.9763	9.12	0.9394	0.8183
SE65	39093798	5864069700	38134029	0.9754	10.58	0.9436	0.8817
SE66	39371166	5905674900	38294700	0.9727	10.61	0.9685	0.8846
SE68	34982076	5247311400	34071644	0.974	9.94	0.9423	0.8652
SE69	34229412	5134411800	33363315	0.9747	9.62	0.9419	0.8553
SE70	37631320	5644698000	36732729	0.9761	10.23	0.9432	0.874
SE251	50880452	7632067800	50880420	1	14	0.9744	0.9327
18-H16-1	36916830	5537524500	36267081	0.9824	10.91	0.9439	0.8852
18-H16-3	45794974	6869246100	44828367	0.9789	12.31	0.9712	0.9161
18-H16-5	43463216	6519482400	42674126	0.9818	12.37	0.9484	0.9037
18-H21-1	38487090	5773063500	37724951	0.9802	10.91	0.97	0.8956
18-H21-3	45824482	6873672300	44948512	0.9809	12.73	0.9506	0.9084
18-H21-5	57646198	8646929700	56540851	0.9808	14.87	0.9484	0.9196
18-H33-1	42070376	6310556400	41221764	0.9798	11.37	0.9708	0.9061
18-H33-3	45829492	6874423800	44871928	0.9791	12.05	0.9714	0.915
18-H33-5	37577116	5636567400	36731674	0.9775	10.52	0.9705	0.8897
SE321	41758910	6263836500	39940826	0.9565	11.55	0.9445	0.8956
SE302	67038716	10055807400	67038681	1	18.14	0.9494	0.928
				0.977927

## Sheet: S9
Supplementary Table 9. Summary of the RNA-Seq data for gill and skin.
Sample	Raw Reads(Mb)	Clean Reads(Mb)	Clean Bases(Gb)	Clean Reads Q20(%)	Clean Reads Q30(%)	Clean Reads Ratio(%)	Total MappingRatio	Uniquely MappingRatio
H16_1_Gi	69.73	68.95	6.87	98.22	93.78	98.88	0.8958	0.7018
H16_2_Gi	79.69	78.79	7.82	98.2	93.89	98.88	0.8914	0.706
H16_3_Gi	79.69	78.78	7.77	98.12	93.81	98.86	0.8797	0.6971
H16_1_Sk	62.26	61.44	6.13	98.93	96.61	98.69	0.8853	0.6998
H16_2_Sk	79.69	78.43	7.81	98.59	95.66	98.42	0.8965	0.6794
H16_3_Sk	79.69	78.36	7.8	98.56	95.69	98.33	0.8962	0.671
L47_1_Gi	69.73	68.64	6.84	98.7	95.42	98.45	0.8932	0.7202
L47_2_Gi	69.73	68.66	6.84	98.78	95.94	98.47	0.8892	0.7171
L47_3_Gi	69.73	68.88	6.86	98.18	93.77	98.79	0.8914	0.7013
L47_1_Sk	79.69	78.26	7.78	98.57	95.59	98.21	0.8957	0.6784
L47_2_Sk	79.69	78.49	7.82	98.59	95.57	98.49	0.9003	0.6766
L47_3_Sk	62.26	61.39	6.13	98.9	96.58	98.61	0.8916	0.703

## Sheet: S10
Supplementary Table S10. Primers mentioned in the paper.
Primers	Sequences (5'-3')	Sequence information
9k-Chst12F	GCGAATTCCATCATCACCATCACCACGAAATAGTGAAACGCCAGGCGGCCAC	Construct the expression vector, introducing a restriction enzyme site for EcoR I and a 6 × His-tag
9k-Chst12R	GCGCGGCCGCTTAGAAGTAACCCTCTCCCAAAGGATC	Construct the expression vector, introducing a restriction enzyme site for Not I
9k-chst12F	GCTGAAGCTTACGTAGCACCATCACCATCACCATCCACAAC	Construct the expression vector
9k-chst12R	CGAATTAATTCGCGGCCTCAGTTTCTCAACAACTCTTC	Construct the expression vector
5’AOX1	GACTGGTTCCAATTGACAAGC	Confirm the insert target gene
3’AOX1	GCAAATGGCATTCTGACATCC	Confirm the insert target gene
Col6a2F	TCAGAGTGCAGTAAGAAAA	Amplify the target gene col6a2
Col6a2R	TCGTCCGCTGGATATGCTAG	Amplify the target gene col6a2
9k-Col6a2F	GCTGAAGCTTACGTAGAATTCTCAGAGTGCAGTAAGAAAAACGAATG	Construct the expression vector, introducing a restriction enzyme site for EcoR I
9k-Col6a2R	CGCGGCCGCCCTAGGGAATTCCTAGTGGTGATGGTGATGATGGC	Construct the expression vector, introducing a restriction enzyme site for EcoR I and a 6 × His-tag
Note: F and R stand for forward primers and reverse ones, respectively.
